# Supplementary material for: Circulating tumor DNA reveals mechanisms of lorlatinib resistance in patients with relapsed/refractory ALK-driven neuroblastoma
Source: Nat Commun. 2023 May 5;14:2601. doi: 10.1038/s41467-023-38195-0 (PMC10163008; doi:10.1038/s41467-023-38195-0)
Supplement: Supplementary file 3 — Source Data [file 41467_2023_38195_MOESM3_ESM.xlsx]

## Sheet: Figs. 1-4  & Suppl. Figs. 1,3,4
Known or likely funtional variants reported by Foundation Medicine
Patient	Course	FMI.SAMPLE.ID	VARIANT.TYPE	GENE	SOMATIC.STATUS.FUNCTIONAL.IMPACT	SV.PROTEIN.CHANGE	SV.CDS.CHANGE	SV.GENOME.POSITION	SV.COVERAGE	SV.PERCENT.READS	CNA.COPY.NUMBER	CNA.EXONS	CNA.RATIO	CNA.TYPE	REARR.GENE1	REARR.GENE2	REARR.DESCRIPTION	REARR.IN.FRAME.	REARR.POS1	REARR.POS2	REARR.NUMBER.OF.READS
1	0	CRF012947	short-variant	ALK	known	F1174L	3522C>A	chr2:29443695	5672	0.49	-	-	-	-	-	-	-	-	-	-	-
1	0	CRF012947	short-variant	ERBB2	known	G776C	2326G>T	chr17:37880997	5368	8.48	-	-	-	-	-	-	-	-	-	-	-
1	0	CRF012947	copy-number-alteration	MYCN	known	-	-	-	-	-	N/A	5 of 5	6.32	amplification	-	-	-	-	-	-	-
1	0	CRF012947	copy-number-alteration	ALK	known	-	-	-	-	-	N/A	10 of 10	2.5	amplification	-	-	-	-	-	-	-
2	0	CRF013489	short-variant	ALK	known	F1245V	3733T>G	chr2:29436860	5146	43.37	-	-	-	-	-	-	-	-	-	-	-
2	0	CRF013489	short-variant	TP53	known	R175H	524G>A	chr17:7578406	5718	12.82	-	-	-	-	-	-	-	-	-	-	-
2	0	CRF013489	short-variant	TP53	known	E258D	774A>T	chr17:7577507	4878	0.27	-	-	-	-	-	-	-	-	-	-	-
2	0	CRF013489	short-variant	TP53	known	A189G	566C>G	chr17:7578283	5435	17.55	-	-	-	-	-	-	-	-	-	-	-
2	0	CRF013489	short-variant	TP53	known	A276P	826G>C	chr17:7577112	5257	0.74	-	-	-	-	-	-	-	-	-	-	-
2	0	CRF013489	short-variant	TP53	known	G244C	730G>T	chr17:7577551	4517	3.06	-	-	-	-	-	-	-	-	-	-	-
2	0	CRF013489	short-variant	TERT	known	promoter -124C>T	-124C>T	chr5:1295228	2843	18.11	-	-	-	-	-	-	-	-	-	-	-
2	0	CRF013489	short-variant	TP53	known	T125M	374C>T	chr17:7579313	4593	0.41	-	-	-	-	-	-	-	-	-	-	-
3	0	CRF014144	short-variant	ALK	known	R1275Q	3824G>A	chr2:29432664	4934	50.43	-	-	-	-	-	-	-	-	-	-	-
1	2	CRF014926	short-variant	ALK	known	F1174L	3522C>A	chr2:29443695	5077	0.73	-	-	-	-	-	-	-	-	-	-	-
1	2	CRF014926	short-variant	ERBB2	known	G776C	2326G>T	chr17:37880997	4669	16.08	-	-	-	-	-	-	-	-	-	-	-
1	2	CRF014926	copy-number-alteration	MYCN	known	-	-	-	-	-	N/A	5 of 5	16.45	amplification	-	-	-	-	-	-	-
1	2	CRF014926	copy-number-alteration	ALK	known	-	-	-	-	-	N/A	10 of 10	2.93	amplification	-	-	-	-	-	-	-
4	0	CRF015079	short-variant	TP53	known	K120E	358A>G	chr17:7579329	3758	0.24	-	-	-	-	-	-	-	-	-	-	-
4	0	CRF015079	short-variant	TP53	known	P177H	530C>A	chr17:7578400	4642	0.19	-	-	-	-	-	-	-	-	-	-	-
4	0	CRF015079	short-variant	TP53	known	V197M	589G>A	chr17:7578260	4378	0.48	-	-	-	-	-	-	-	-	-	-	-
5	0	CRF015702	short-variant	ALK	known	F1174L	3522C>A	chr2:29443695	5611	43.52	-	-	-	-	-	-	-	-	-	-	-
5	0	CRF015702	copy-number-alteration	MYCN	known	-	-	-	-	-	N/A	5 of 5	3.2	amplification	-	-	-	-	-	-	-
2	2	CRF015760	short-variant	TP53	known	R175H	524G>A	chr17:7578406	5550	5.28	-	-	-	-	-	-	-	-	-	-	-
2	2	CRF015760	short-variant	TP53	known	T125M	374C>T	chr17:7579313	4679	0.45	-	-	-	-	-	-	-	-	-	-	-
2	2	CRF015760	short-variant	ALK	known	F1245V	3733T>G	chr2:29436860	5387	23.8	-	-	-	-	-	-	-	-	-	-	-
2	2	CRF015760	short-variant	TP53	known	A189G	566C>G	chr17:7578283	5599	6.93	-	-	-	-	-	-	-	-	-	-	-
2	2	CRF015760	short-variant	TP53	known	G244C	730G>T	chr17:7577551	4603	5.69	-	-	-	-	-	-	-	-	-	-	-
2	2	CRF015760	short-variant	TP53	known	A276P	826G>C	chr17:7577112	5451	0.17	-	-	-	-	-	-	-	-	-	-	-
2	2	CRF015760	short-variant	TERT	known	promoter -124C>T	-124C>T	chr5:1295228	1878	13.53	-	-	-	-	-	-	-	-	-	-	-
6	0	CRF015831	short-variant	ALK	known	F1174C	3521T>G	chr2:29443696	4522	10.22	-	-	-	-	-	-	-	-	-	-	-
6	0	CRF015831	copy-number-alteration	MYCN	known	-	-	-	-	-	N/A	5 of 5	7.67	amplification	-	-	-	-	-	-	-
7	0	CRF016093	short-variant	ALK	known	R1275Q	3824G>A	chr2:29432664	5404	22.37	-	-	-	-	-	-	-	-	-	-	-
7	0	CRF016093	short-variant	TP53	known	C176F	527G>T	chr17:7578403	5270	3.62	-	-	-	-	-	-	-	-	-	-	-
7	0	CRF016093	short-variant	TP53	known	C277Y	830G>A	chr17:7577108	4967	2.44	-	-	-	-	-	-	-	-	-	-	-
8	0	CRF016336	short-variant	KRAS	known	K117N	351A>C	chr12:25378647	5557	0.14	-	-	-	-	-	-	-	-	-	-	-
8	0	CRF016336	short-variant	ALK	known	F1174L	3520T>C	chr2:29443697	4463	6.63	-	-	-	-	-	-	-	-	-	-	-
3	2	CRF016868	short-variant	ALK	known	R1275Q	3824G>A	chr2:29432664	5451	50.16	-	-	-	-	-	-	-	-	-	-	-
4	2	CRF018450	short-variant	TP53	known	P177H	530C>A	chr17:7578400	4798	0.21	-	-	-	-	-	-	-	-	-	-	-
4	2	CRF018450	short-variant	TP53	known	V197M	589G>A	chr17:7578260	4674	0.53	-	-	-	-	-	-	-	-	-	-	-
6	2	CRF018736	short-variant	ALK	known	F1174C	3521T>G	chr2:29443696	3626	31.08	-	-	-	-	-	-	-	-	-	-	-
6	2	CRF018736	copy-number-alteration	MYCN	known	-	-	-	-	-	N/A	5 of 5	22.01	amplification	-	-	-	-	-	-	-
2	4	CRF019425	short-variant	TP53	known	G244C	730G>T	chr17:7577551	4524	4.66	-	-	-	-	-	-	-	-	-	-	-
2	4	CRF019425	short-variant	ALK	known	I1171T	3512T>C	chr2:29445213	4995	0.28	-	-	-	-	-	-	-	-	-	-	-
2	4	CRF019425	short-variant	TP53	known	R175H	524G>A	chr17:7578406	5394	7.86	-	-	-	-	-	-	-	-	-	-	-
2	4	CRF019425	short-variant	PTPN11	known	G503A	1508G>C	chr12:112926888	5308	0.6	-	-	-	-	-	-	-	-	-	-	-
2	4	CRF019425	short-variant	ALK	known	L1196M	3586C>A	chr2:29443631	5445	0.79	-	-	-	-	-	-	-	-	-	-	-
2	4	CRF019425	short-variant	TERT	known	promoter -124C>T	-124C>T	chr5:1295228	2587	14.46	-	-	-	-	-	-	-	-	-	-	-
2	4	CRF019425	short-variant	TP53	known	A189G	566C>G	chr17:7578283	5104	8.01	-	-	-	-	-	-	-	-	-	-	-
2	4	CRF019425	short-variant	TP53	known	A276P	826G>C	chr17:7577112	5073	0.35	-	-	-	-	-	-	-	-	-	-	-
2	4	CRF019425	short-variant	ALK	known	F1245V	3733T>G	chr2:29436860	5255	38.34	-	-	-	-	-	-	-	-	-	-	-
2	4	CRF019425	short-variant	ALK	known	R1192P	3575G>C	chr2:29443642	5501	0.13	-	-	-	-	-	-	-	-	-	-	-
5	2	CRF019477	short-variant	ALK	known	F1174L	3522C>A	chr2:29443695	5184	47.69	-	-	-	-	-	-	-	-	-	-	-
5	2	CRF019477	copy-number-alteration	MYCN	known	-	-	-	-	-	N/A	5 of 5	2.51	amplification	-	-	-	-	-	-	-
8	2	CRF020441	short-variant	KRAS	known	K117N	351A>C	chr12:25378647	4032	0.15	-	-	-	-	-	-	-	-	-	-	-
3	4	CRF020759	short-variant	ALK	known	R1275Q	3824G>A	chr2:29432664	5597	50.76	-	-	-	-	-	-	-	-	-	-	-
7	2	CRF020772	short-variant	ALK	known	R1275Q	3824G>A	chr2:29432664	5995	14.38	-	-	-	-	-	-	-	-	-	-	-
7	2	CRF020772	short-variant	TP53	known	C176F	527G>T	chr17:7578403	5666	4.11	-	-	-	-	-	-	-	-	-	-	-
7	2	CRF020772	short-variant	TP53	known	C277Y	830G>A	chr17:7577108	5478	2.21	-	-	-	-	-	-	-	-	-	-	-
7	2	CRF020772	short-variant	TP53	known	R249T	746G>C	chr17:7577535	5450	0.13	-	-	-	-	-	-	-	-	-	-	-
7	2	CRF020772	copy-number-alteration	BRAF	known	-	-	-	-	-	N/A	7 of 8	1.34	amplification	-	-	-	-	-	-	-
7	2	CRF020772	copy-number-alteration	MET	known	-	-	-	-	-	N/A	20 of 20	1.39	amplification	-	-	-	-	-	-	-
10	0	CRF021051	short-variant	ALK	known	R1275Q	3824G>A	chr2:29432664	4784	42.52	-	-	-	-	-	-	-	-	-	-	-
5	4	CRF022695	short-variant	ALK	known	F1174L	3522C>A	chr2:29443695	5782	92.82	-	-	-	-	-	-	-	-	-	-	-
5	4	CRF022695	short-variant	ALK	known	D1203N	3607G>A	chr2:29443610	5789	0.47	-	-	-	-	-	-	-	-	-	-	-
5	4	CRF022695	short-variant	ALK	known	G1202R	3604G>A	chr2:29443613	5798	2.36	-	-	-	-	-	-	-	-	-	-	-
5	4	CRF022695	copy-number-alteration	ALK	known	-	-	-	-	-	N/A	10 of 10	9.71	amplification	-	-	-	-	-	-	-
5	4	CRF022695	copy-number-alteration	MYCN	known	-	-	-	-	-	N/A	5 of 5	10.63	amplification	-	-	-	-	-	-	-
12	0	CRF023395	short-variant	ALK	known	F1174L	3522C>A	chr2:29443695	4683	1.35	-	-	-	-	-	-	-	-	-	-	-
12	0	CRF023395	copy-number-alteration	FLT3	known	-	-	-	-	-	N/A	3 of 3	1.53	amplification	-	-	-	-	-	-	-
10	2	CRF023952	short-variant	ALK	known	R1275Q	3824G>A	chr2:29432664	5658	1.59	-	-	-	-	-	-	-	-	-	-	-
3	6	CRF023955	short-variant	ALK	known	R1275Q	3824G>A	chr2:29432664	5014	49.86	-	-	-	-	-	-	-	-	-	-	-
8	4	CRF024042	short-variant	KRAS	known	K117N	351A>C	chr12:25378647	5106	0.16	-	-	-	-	-	-	-	-	-	-	-
13	0	CRF026148	short-variant	ALK	known	R1275Q	3824G>A	chr2:29432664	5494	63.05	-	-	-	-	-	-	-	-	-	-	-
14	0	CRF027017	short-variant	CDKN2A	known	A102V	305C>T	chr9:21971053	2727	25.52	-	-	-	-	-	-	-	-	-	-	-
14	0	CRF027017	short-variant	ALK	known	F1174C	3521T>G	chr2:29443696	3660	23.5	-	-	-	-	-	-	-	-	-	-	-
8	6	CRF027214	short-variant	KRAS	known	K117N	351A>C	chr12:25378647	3256	0.15	-	-	-	-	-	-	-	-	-	-	-
3	10	CRF029759	short-variant	ALK	known	R1275Q	3824G>A	chr2:29432664	2810	49	-	-	-	-	-	-	-	-	-	-	-
14	2	CRF029973	short-variant	ALK	known	F1174C	3521T>G	chr2:29443696	2488	0.16	-	-	-	-	-	-	-	-	-	-	-
15	0	CRF031291	short-variant	ALK	known	R1275Q	3824G>A	chr2:29432664	5111	16.69	-	-	-	-	-	-	-	-	-	-	-
16	0	CRF031519	short-variant	ALK	known	F1174L	3522C>A	chr2:29443695	6399	30.91	-	-	-	-	-	-	-	-	-	-	-
16	0	CRF031519	copy-number-alteration	MYCN	known	-	-	-	-	-	N/A	5 of 5	37.27	amplification	-	-	-	-	-	-	-
16	1	CRF033825	short-variant	ALK	known	F1174L	3522C>A	chr2:29443695	8811	29.91	-	-	-	-	-	-	-	-	-	-	-
16	1	CRF033825	copy-number-alteration	MYCN	known	-	-	-	-	-	N/A	5 of 5	39.67	amplification	-	-	-	-	-	-	-
15	2	CRF035275	short-variant	ALK	known	R1275Q	3824G>A	chr2:29432664	8059	1.44	-	-	-	-	-	-	-	-	-	-	-
13	6	CRF036365	short-variant	ALK	known	R1275Q	3824G>A	chr2:29432664	7574	9.61	-	-	-	-	-	-	-	-	-	-	-
19	0	CRF036435	short-variant	ALK	known	G1202R	3604G>A	chr2:29443613	4106	0.15	-	-	-	-	-	-	-	-	-	-	-
3	14	CRF037323	short-variant	ALK	known	R1275Q	3824G>A	chr2:29432664	2392	49.92	-	-	-	-	-	-	-	-	-	-	-
15	6	CRF044831	short-variant	ALK	known	R1275Q	3824G>A	chr2:29432664	6818	0.41	-	-	-	-	-	-	-	-	-	-	-
13	10	CRF047158	short-variant	ALK	known	G1202R	3604G>A	chr2:29443613	5026	0.14	-	-	-	-	-	-	-	-	-	-	-
13	10	CRF047158	short-variant	ALK	known	R1275Q	3824G>A	chr2:29432664	5102	88.87	-	-	-	-	-	-	-	-	-	-	-
24	0	CRF049447	short-variant	ALK	known	F1174L	3522C>A	chr2:29443695	9218	0.57	-	-	-	-	-	-	-	-	-	-	-
24	0	CRF049447	copy-number-alteration	MYCN	known	-	-	-	-	-	N/A	5 of 5	2.55	amplification	-	-	-	-	-	-	-
21	4	CRF050734	short-variant	NF1	known	P678fs*10	2033delC	chr17:29553483	4284	0.47	-	-	-	-	-	-	-	-	-	-	-
14	5	CRF050841	short-variant	CDKN2A	known	A102V	305C>T	chr9:21971053	1574	8.32	-	-	-	-	-	-	-	-	-	-	-
14	5	CRF050841	short-variant	ALK	known	G1202R	3604G>A	chr2:29443613	2592	3.9	-	-	-	-	-	-	-	-	-	-	-
14	5	CRF050841	short-variant	ALK	known	F1174C	3521T>G	chr2:29443696	2302	37.36	-	-	-	-	-	-	-	-	-	-	-
14	5	CRF050841	short-variant	PTPN11	known	D61Y	181G>T	chr12:112888165	2407	0.91	-	-	-	-	-	-	-	-	-	-	-
24	2	CRF057602	short-variant	ALK	known	F1174L	3522C>A	chr2:29443695	3474	0.37	-	-	-	-	-	-	-	-	-	-	-
24	2	CRF057602	copy-number-alteration	MYCN	known	-	-	-	-	-	N/A	5 of 5	1.8	amplification	-	-	-	-	-	-	-
13	12	CRF059221	short-variant	BRAF	known	V600E	1799T>A	chr7:140453136	6987	0.13	-	-	-	-	-	-	-	-	-	-	-
13	12	CRF059221	short-variant	ALK	known	R1275Q	3824G>A	chr2:29432664	4180	92.42	-	-	-	-	-	-	-	-	-	-	-
13	12	CRF059221	short-variant	ALK	known	G1202R	3604G>A	chr2:29443613	8133	0.17	-	-	-	-	-	-	-	-	-	-	-
25	0	CRF059941	short-variant	ALK	known	F1174L	3522C>A	chr2:29443695	6051	7.06	-	-	-	-	-	-	-	-	-	-	-
25	0	CRF059941	copy-number-alteration	MYCN	known	-	-	-	-	-	N/A	5 of 5	32.22	amplification	-	-	-	-	-	-	-
26	0	CRF061101	short-variant	ALK	known	F1174L	3522C>G	chr2:29443695	7371	25.59	-	-	-	-	-	-	-	-	-	-	-
26	0	CRF061101	short-variant	TP53	known	R248Q	743G>A	chr17:7577538	5315	0.43	-	-	-	-	-	-	-	-	-	-	-
27	0	CRF062094	short-variant	ALK	known	F1174L	3522C>A	chr2:29443695	4112	0.32	-	-	-	-	-	-	-	-	-	-	-
27	0	CRF062094	short-variant	NF1	known	E163*	487G>T	chr17:29496916	2176	32.86	-	-	-	-	-	-	-	-	-	-	-
27	0	CRF062094	copy-number-alteration	MYCN	known	-	-	-	-	-	N/A	5 of 5	46.53	amplification	-	-	-	-	-	-	-
24	4	CRF063291	short-variant	ALK	known	F1174L	3522C>A	chr2:29443695	5194	8.03	-	-	-	-	-	-	-	-	-	-	-
24	4	CRF063291	short-variant	ALK	known	L1196M	3586C>A	chr2:29443631	5976	4.67	-	-	-	-	-	-	-	-	-	-	-
24	4	CRF063291	copy-number-alteration	MYCN	known	-	-	-	-	-	N/A	5 of 5	18.25	amplification	-	-	-	-	-	-	-
27	1	CRF064649	short-variant	NF1	known	E163*	487G>T	chr17:29496916	2129	66.93	-	-	-	-	-	-	-	-	-	-	-
27	1	CRF064649	copy-number-alteration	MYCN	known	-	-	-	-	-	N/A	5 of 5	61.39	amplification	-	-	-	-	-	-	-
25	2	CRF065405	short-variant	ALK	known	F1174L	3522C>A	chr2:29443695	6282	15.47	-	-	-	-	-	-	-	-	-	-	-
25	2	CRF065405	copy-number-alteration	MYCN	known	-	-	-	-	-	N/A	5 of 5	54.57	amplification	-	-	-	-	-	-	-
28	0	CRF065983	short-variant	ALK	known	F1174L	3522C>A	chr2:29443695	5010	41.74	-	-	-	-	-	-	-	-	-	-	-
26	2	CRF066953	short-variant	ALK	known	F1174L	3522C>G	chr2:29443695	6270	26.33	-	-	-	-	-	-	-	-	-	-	-
25	4	ORD-0648185-01	short-variant	ALK	known	L1196M	3586C>A	chr2:29443631	6354	0.16	-	-	-	-	-	-	-	-	-	-	-
25	4	ORD-0648185-01	short-variant	ALK	known	F1174L	3522C>A	chr2:29443695	5309	40.8	-	-	-	-	-	-	-	-	-	-	-
25	4	ORD-0648185-01	copy-number-alteration	MYCN	known	-	-	-	-	-	568	5 of 5	95.67	amplification	-	-	-	-	-	-	-
28	2	ORD-0648214-01	short-variant	ALK	known	F1174L	3522C>A	chr2:29443695	5478	44.14	-	-	-	-	-	-	-	-	-	-	-
30	0	ORD-0673946-01	short-variant	ALK	known	F1245L	3735C>A	chr2:29436858	3691	3.03	-	-	-	-	-	-	-	-	-	-	-
31	0	ORD-0695053-01	short-variant	ALK	known	F1245Y	3734T>A	chr2:29436859	2674	2.95	-	-	-	-	-	-	-	-	-	-	-
32	0	ORD-0717855-01	short-variant	ALK	known	F1174L	3522C>A	chr2:29443695	8677	32.89	-	-	-	-	-	-	-	-	-	-	-
32	0	ORD-0717855-01	copy-number-alteration	MYCN	known	-	-	-	-	-	N/A	5 of 5	32.45	amplification	-	-	-	-	-	-	-
33	0	ORD-0731046-01	short-variant	TP53	known	R175C	523C>T	chr17:7578407	3786	0.16	-	-	-	-	-	-	-	-	-	-	-
17	17	ORD-0736161-01	short-variant	ALK	known	F1174L	3522C>A	chr2:29443695	8839	58.28	-	-	-	-	-	-	-	-	-	-	-
17	17	ORD-0736161-01	short-variant	FGFR1	known	N546K	1638C>A	chr8:38274849	9540	60.4	-	-	-	-	-	-	-	-	-	-	-
32	2	ORD-0749462-01	short-variant	ALK	known	F1174L	3522C>A	chr2:29443695	8770	33.23	-	-	-	-	-	-	-	-	-	-	-
32	2	ORD-0749462-01	short-variant	PIK3CA	known	H1047R	3140A>G	chr3:178952085	7040	0.18	-	-	-	-	-	-	-	-	-	-	-
32	2	ORD-0749462-01	copy-number-alteration	MYCN	known	-	-	-	-	-	N/A	5 of 5	44.32	amplification	-	-	-	-	-	-	-
34	0	ORD-0753079-01	short-variant	ALK	known	F1174L	3522C>A	chr2:29443695	6385	6.42	-	-	-	-	-	-	-	-	-	-	-
34	0	ORD-0753079-01	copy-number-alteration	MYCN	known	-	-	-	-	-	N/A	5 of 5	15.24	amplification	-	-	-	-	-	-	-
4	30	ORD-0765960-01	short-variant	TP53	known	C277Y	830G>A	chr17:7577108	1941	0.46	-	-	-	-	-	-	-	-	-	-	-
4	34	ORD-0836576-01	short-variant	TP53	known	V197M	589G>A	chr17:7578260	1883	0.53	-	-	-	-	-	-	-	-	-	-	-
4	34	ORD-0836576-01	short-variant	TP53	known	P177H	530C>A	chr17:7578400	2313	0.35	-	-	-	-	-	-	-	-	-	-	-
36	0	ORD-0913442-01	short-variant	ALK	known	F1174L	3522C>G	chr2:29443695	6879	0.1	-	-	-	-	-	-	-	-	-	-	-
33	10	ORD-0926239-01	short-variant	TP53	known	R175C	523C>T	chr17:7578407	6120	0.16	-	-	-	-	-	-	-	-	-	-	-
37	0	ORD-0926282-01	short-variant	HRAS	known	Q61L	182A>T	chr11:533874	8669	1.78	-	-	-	-	-	-	-	-	-	-	-
37	0	ORD-0926282-01	short-variant	MTOR	known	A1459P	4375G>C	chr1:11217303	9533	5.53	-	-	-	-	-	-	-	-	-	-	-
30	14	ORD-0938308-01	short-variant	ALK	known	F1245L	3735C>A	chr2:29436858	5775	5.84	-	-	-	-	-	-	-	-	-	-	-
38	0	ORD-0978375-01	short-variant	ALK	known	R1275Q	3824G>A	chr2:29432664	4523	0.15	-	-	-	-	-	-	-	-	-	-	-
31	14	ORD-0965554-01	short-variant	ALK	known	F1245Y	3734T>A	chr2:29436859	8544	0.44	-	-	-	-	-	-	-	-	-	-	-
37	1	ORD-0965828-01	short-variant	HRAS	known	Q61L	182A>T	chr11:533874	6127	3.36	-	-	-	-	-	-	-	-	-	-	-
37	1	ORD-0965828-01	short-variant	MTOR	known	A1459P	4375G>C	chr1:11217303	5781	6.97	-	-	-	-	-	-	-	-	-	-	-
31	15	ORD-0988884-01	short-variant	ALK	known	F1245Y	3734T>A	chr2:29436859	9760	1	-	-	-	-	-	-	-	-	-	-	-
31	15	ORD-0988884-01	short-variant	HRAS	known	G13R	37G>C	chr11:534286	5650	0.14	-	-	-	-	-	-	-	-	-	-	-
4	42	ORD-1006938-01	short-variant	TP53	known	C277Y	830G>A	chr17:7577108	4078	0.32	-	-	-	-	-	-	-	-	-	-	-
4	42	ORD-1006938-01	short-variant	TP53	known	P177H	530C>A	chr17:7578400	4478	0.2	-	-	-	-	-	-	-	-	-	-	-
4	42	ORD-1006938-01	short-variant	TP53	known	V197M	589G>A	chr17:7578260	3900	0.49	-	-	-	-	-	-	-	-	-	-	-
41	0	ORD-1036244-01	short-variant	ALK	known	F1174L	3522C>G	chr2:29443695	6681	3.55	-	-	-	-	-	-	-	-	-	-	-
40	2	ORD-1066382-01	short-variant	ALK	known	F1174C	3521T>G	chr2:29443696	7087	23.34	-	-	-	-	-	-	-	-	-	-	-
43	0	ORD-1080232-01	short-variant	ALK	known	F1174L	3522C>G	chr2:29443695	6179	5.18	-	-	-	-	-	-	-	-	-	-	-
43	0	ORD-1080232-01	short-variant	TP53	known	T253I	758C>T	chr17:7577523	5219	0.5	-	-	-	-	-	-	-	-	-	-	-
43	0	ORD-1080232-01	copy-number-alteration	MYCN	known	-	-	-	-	-	N/A	5 of 5	16.91	amplification	-	-	-	-	-	-	-
45	2	ORD-1142891-01	short-variant	BRCA2	known	D2723H	8167G>C	chr13:32937506	7419	48.94	-	-	-	-	-	-	-	-	-	-	-
39	6	ORD-1152034-01	short-variant	ALK	known	F1174I	3520T>A	chr2:29443697	6575	0.18	-	-	-	-	-	-	-	-	-	-	-
45	4	ORD-1188000-01	short-variant	BRCA2	known	D2723H	8167G>C	chr13:32937506	4183	49.65	-	-	-	-	-	-	-	-	-	-	-
49	0	ORD-1205515-01	short-variant	ALK	known	R1275Q	3824G>A	chr2:29432664	2615	3.25	-	-	-	-	-	-	-	-	-	-	-
43	5	ORD-1220758-01	short-variant	ALK	known	F1174L	3522C>G	chr2:29443695	5228	30.62	-	-	-	-	-	-	-	-	-	-	-
43	5	ORD-1220758-01	short-variant	TP53	known	T253I	758C>T	chr17:7577523	4112	4.33	-	-	-	-	-	-	-	-	-	-	-
43	5	ORD-1220758-01	copy-number-alteration	MYCN	known	-	-	-	-	-	N/A	5 of 5	57.68	amplification	-	-	-	-	-	-	-
45	6	ORD-1231446-01	short-variant	BRCA2	known	D2723H	8167G>C	chr13:32937506	4825	48.85	-	-	-	-	-	-	-	-	-	-	-
45	0	ORD-1238833-01	short-variant	ALK	known	R1275Q	3824G>A	chr2:29432664	3851	0.29	-	-	-	-	-	-	-	-	-	-	-
45	0	ORD-1238833-01	short-variant	BRCA2	known	D2723H	8167G>C	chr13:32937506	3596	48.11	-	-	-	-	-	-	-	-	-	-	-
4	46	ORD-1238834-01	short-variant	TP53	known	P177H	530C>A	chr17:7578400	6153	0.18	-	-	-	-	-	-	-	-	-	-	-
4	46	ORD-1238834-01	short-variant	TP53	known	C277Y	830G>A	chr17:7577108	6160	0.13	-	-	-	-	-	-	-	-	-	-	-
4	46	ORD-1238834-01	short-variant	TP53	known	V197M	589G>A	chr17:7578260	4807	0.37	-	-	-	-	-	-	-	-	-	-	-
38	6	ORD-1238839-01	short-variant	FAM123B	known	R631*	1891C>T	chrX:63411276	1552	0.32	-	-	-	-	-	-	-	-	-	-	-
38	6	ORD-1238839-01	short-variant	DNMT3A	known	R729Q	2186G>A	chr2:25463307	1826	0.6	-	-	-	-	-	-	-	-	-	-	-
40	4	ORD-1238840-01	short-variant	ALK	known	F1174C	3521T>G	chr2:29443696	8771	31.44	-	-	-	-	-	-	-	-	-	-	-
51	0	ORD-1240308-01	short-variant	ALK	known	R1275Q	3824G>A	chr2:29432664	6216	24.44	-	-	-	-	-	-	-	-	-	-	-
51	0	ORD-1240308-01	copy-number-alteration	MYCN	known	-	-	-	-	-	N/A	5 of 5	47.84	amplification	-	-	-	-	-	-	-
49	2	ORD-1248667-01	short-variant	ALK	known	R1275Q	3824G>A	chr2:29432664	4717	0.49	-	-	-	-	-	-	-	-	-	-	-
50	0	ORD-1256662-01	short-variant	PTPN11	known	P491H	1472C>A	chr12:112926852	2077	51.47	-	-	-	-	-	-	-	-	-	-	-
50	0	ORD-1256662-01	short-variant	KDM5A	known	R266Q	797G>A	chr12:464397	574	52.96	-	-	-	-	-	-	-	-	-	-	-
51	2	ORD-1273581-01	short-variant	ALK	known	R1275Q	3824G>A	chr2:29432664	4897	0.39	-	-	-	-	-	-	-	-	-	-	-
51	2	ORD-1273581-01	copy-number-alteration	MYCN	known	-	-	-	-	-	N/A	5 of 5	3.14	amplification	-	-	-	-	-	-	-
51	2	ORD-1277453-01	short-variant	ALK	known	R1275Q	3824G>A	chr2:29432664	2339	0.77	-	-	-	-	-	-	-	-	-	-	-
51	2	ORD-1277453-01	copy-number-alteration	MYCN	known	-	-	-	-	-	N/A	5 of 5	4.32	amplification	-	-	-	-	-	-	-
38	14	ORD-1281366-01	short-variant	DNMT3A	known	R729Q	2186G>A	chr2:25463307	1818	0.5	-	-	-	-	-	-	-	-	-	-	-
49	4	ORD-1286236-01	short-variant	ALK	known	R1275Q	3824G>A	chr2:29432664	4259	0.23	-	-	-	-	-	-	-	-	-	-	-
50	2	ORD-1291531-01	short-variant	PTPN11	known	P491H	1472C>A	chr12:112926852	3227	50.23	-	-	-	-	-	-	-	-	-	-	-
50	2	ORD-1291531-01	short-variant	KDM5A	known	R266Q	797G>A	chr12:464397	672	49.26	-	-	-	-	-	-	-	-	-	-	-
50	4	ORD-1329096-01	short-variant	PTPN11	known	P491H	1472C>A	chr12:112926852	3184	50.16	-	-	-	-	-	-	-	-	-	-	-
50	4	ORD-1329096-01	short-variant	KDM5A	known	R266Q	797G>A	chr12:464397	675	48.44	-	-	-	-	-	-	-	-	-	-	-
2	0	CRF013489	short-variant	NF1	likely	P2472fs*17	7413delT	chr17:29677291	14774	0.56	-	-	-	-	-	-	-	-	-	-	-
2	0	CRF013489	short-variant	BRCA2	likely	F2410fs*57	7230delT	chr13:32929219	18144	3.15	-	-	-	-	-	-	-	-	-	-	-
2	0	CRF013489	rearrangement	TP53	likely	-	-	-	-	-	-	-	-	-	TP53	TNFSF12	truncation	unknown	chr17:7576685-7576939	chr17:7459723-7459872	48
2	2	CRF015760	short-variant	NF1	likely	P2472fs*17	7413delT	chr17:29677291	12069	0.35	-	-	-	-	-	-	-	-	-	-	-
2	2	CRF015760	rearrangement	TP53	likely	-	-	-	-	-	-	-	-	-	TP53	TNFSF12	truncation	unknown	chr17:7576685-7576986	chr17:7459540-7459872	529
2	4	CRF019425	short-variant	NF1	likely	P2472fs*17	7413delT	chr17:29677291	9431	0.35	-	-	-	-	-	-	-	-	-	-	-
2	4	CRF019425	rearrangement	TP53	likely	-	-	-	-	-	-	-	-	-	TP53	TNFSF12	truncation	unknown	chr17:7576685-7576953	chr17:7459610-7459872	385
10	0	CRF021051	short-variant	BRCA2	likely	C546fs*12	1636delT	chr13:32907250	14392	15	-	-	-	-	-	-	-	-	-	-	-
13	0	CRF026148	short-variant	BRCA2	likely	N863fs*18	2588_2589insA	chr13:32911080	6465	0.31	-	-	-	-	-	-	-	-	-	-	-
15	0	CRF031291	short-variant	TP53	likely	splice site 781_782+1delAGG	781_782+1delAGG	chr17:7577497	6134	0.24	-	-	-	-	-	-	-	-	-	-	-
15	2	CRF035275	short-variant	TP53	likely	splice site 781_782+1delAGG	781_782+1delAGG	chr17:7577497	7129	0.29	-	-	-	-	-	-	-	-	-	-	-
19	0	CRF036435	short-variant	ALK	likely	D1276_R1279>E	3828_3836delCATCTACAG	chr2:29432651	3286	1.1	-	-	-	-	-	-	-	-	-	-	-
15	6	CRF044831	short-variant	TP53	likely	splice site 781_782+1delAGG	781_782+1delAGG	chr17:7577497	5610	0.52	-	-	-	-	-	-	-	-	-	-	-
13	10	CRF047158	short-variant	BRCA2	likely	N863fs*18	2588_2589insA	chr13:32911080	4538	0.77	-	-	-	-	-	-	-	-	-	-	-
13	12	CRF059221	short-variant	BRCA2	likely	N863fs*18	2588_2589insA	chr13:32911080	4629	1.06	-	-	-	-	-	-	-	-	-	-	-
26	2	CRF066953	short-variant	NF1	likely	L898fs*6	2691_2692insATCGG	chr17:29556324	5307	0.53	-	-	-	-	-	-	-	-	-	-	-
26	2	CRF066953	short-variant	NF1	likely	splice site 2851-1G>A	2851-1G>A	chr17:29556852	3897	0.23	-	-	-	-	-	-	-	-	-	-	-
26	2	CRF066953	short-variant	NF1	likely	N1683fs*13	5047_5053delAACTCCT	chr17:29653048	6250	0.56	-	-	-	-	-	-	-	-	-	-	-
43	0	ORD-1080232-01	short-variant	NF1	likely	E2339*	7015G>T	chr17:29667616	5861	0.14	-	-	-	-	-	-	-	-	-	-	-
45	2	ORD-1142891-01	short-variant	EED	likely	G12fs*12	35delG	chr11:85956305	415	48.92	-	-	-	-	-	-	-	-	-	-	-
45	4	ORD-1188000-01	short-variant	EED	likely	G12fs*12	35delG	chr11:85956305	283	52.3	-	-	-	-	-	-	-	-	-	-	-
43	5	ORD-1220758-01	short-variant	NF1	likely	E2339*	7015G>T	chr17:29667616	4061	9.06	-	-	-	-	-	-	-	-	-	-	-
43	5	ORD-1220758-01	short-variant	MLL2	likely	W2818*	8454G>A	chr12:49432685	1567	29.99	-	-	-	-	-	-	-	-	-	-	-
43	5	ORD-1220758-01	short-variant	CIC	likely	S554*	1661C>A	chr19:42794581	1272	12.81	-	-	-	-	-	-	-	-	-	-	-
45	6	ORD-1231446-01	short-variant	EED	likely	G12fs*12	35delG	chr11:85956305	375	45.87	-	-	-	-	-	-	-	-	-	-	-
45	0	ORD-1238833-01	short-variant	EED	likely	G12fs*12	35delG	chr11:85956305	386	44.56	-	-	-	-	-	-	-	-	-	-	-

## Sheet: Figures 1-4
Relevant Phenotypic information for study participants
Patient	NANT ID	Cohort	Dose Level	MYCN Amplification	Known ALK Variation	Prior ALK inhibitor therapy
1	50600	A1	1	Yes	Amplification	no
2	50602	A1	1	No	F1245V	yes
3	50606	A1	1	No	R1275Q	no
4	50611	A2	3A	No	R1275Q	yes
5	50615	A1	2	Yes	F1174L	yes
6	50409	A1	2	Yes	F1174C	yes
7	50239	A2	3A	No	R1275Q	no
8	50601	A2	3A	No	F1174L	no
9	50619	A1	2	Yes	R1275Q	no
10	50624	A1	3	No	1275Q	yes
11	50633	A1	3	No	F1245L	no
12	50574	A1	3	No	F1245L	yes
13	50638	A2	3A	No	R1275Q	yes
14	50582	A2	3A	No	F1174C	no
15	50394	A1	4	No	R1275Q	yes
16	50632	A1	4	Yes	F1174L	no
17	50620	A1	4	No	F1174L	yes
19	50655	A2	4A	No	D1276Del	yes
21	50659	A1	4	No	F1245V	no
23	50665	A2	4A	No	R1275Q	no
24	50671	A2	4A	Yes	F1174L	no
25	50677	A1	4	Yes	F1174L	no
26	50669	A1	4	No	F1174L	no
27	50686	A1	4	Yes	F1174L	no
28	50676	A1	4	No	F1174L	yes
29	50694	A2	4A	No	R1275Q	no
30	50704	A1	5	No	F1245L	yes
31	50470	A1	5	No	F1245Y	no
32	50700	A1	5	Yes	F1174L	no
33	50238	A2	4A	No	F1174L	no
34	50714	B2	4B	Yes	F1174	yes
35	50725	B2	4B	No	F1174L	yes
36	50734	A1	5	No	F1174L	no
37	50735	B2	4B	No	F1174L	no
38	50740	A1	5	No	R1275Q	no
39	50745	A2	4A	No	F1174L	no
40	50746	A1	5	No	F1174C	no
41	50749	A2	4A	No	F1174L	no
43	50753	B2	5B	Yes	F1174	yes
44	50752	A2	4A	No	R1275Q	no
45	50755	B2	5B	No	R1275Q	yes
46	50756	B2	5B	No	F1174L	yes
48	50760	A2	4A	No	F1174L	yes
49	50767	B2	5B	No	R1275Q	no
50	50770	B2	5B	No	R1275L	yes
51	50773	B2	5B	Yes		no

## Sheet: Figures 1-4 & Suppl. Figs. 1,4
Clinical information for study participants and CTF
FMI_SAMPLE_ID	Patient	NANT ID	Cohort	DoseLevel	TherapyPhase	CourseSpecify	CourseDay	Overall Response	CTF	Enrollment Curie Score
CRF012947	1	50600	Cohort A1	1	Pre-therapy	0	NA	Evaluable Disease Present	NA
CRF014926	1	50600	Cohort A1	1	Active therapy	2	27	Progressive Disease	NA
CRF013489	2	50602	Cohort A1	1	Pre-therapy	0	NA	Evaluable Disease Present	NA	5
CRF015760	2	50602	Cohort A1	1	Active therapy	2	26	Minor Response	NA
CRF019425	2	50602	Cohort A1	1	Active therapy	4	26	Progressive Disease	NA
CRF014144	3	50606	Cohort A1	1	Pre-therapy	0	NA	Evaluable Disease Present	NA	18
CRF016868	3	50606	Cohort A1	1	Active therapy	2	29	Minor Response	NA
CRF020759	3	50606	Cohort A1	1	Active therapy	4	27	Minor Response	NA
CRF023955	3	50606	Cohort A1	1	Active therapy	6	29	Minor Response	NA
CRF029759	3	50606	Cohort A1	1	Active therapy	10	26	Minor Response	0.0027
CRF037323	3	50606	Cohort A1	1	Active therapy	14	20	Minor Response	0
CRF015831	6	50409	Cohort A1	2	Pre-therapy	0	NA	Evaluable Disease Present	NA
CRF018736	6	50409	Cohort A1	2	End of Therapy	2	18	Progressive Disease	NA
CRF015702	5	50615	Cohort A1	2	Pre-therapy	0	NA	Evaluable Disease Present	NA
CRF019477	5	50615	Cohort A1	2	Active therapy	2	32	Partial Response	NA
CRF022695	5	50615	Cohort A1	2	End of Therapy	4	23	Progressive Disease	NA
CRF023395	12	50574	Cohort A1	3	Pre-therapy	0	NA	Evaluable Disease Present	NA	6
CRF026284	12	50574	Cohort A1	3	Active therapy	2	22	Progressive Disease	0.019
CRF021051	10	50624	Cohort A1	3	Pre-therapy	0	NA	Evaluable Disease Present	NA	4
CRF023952	10	50624	Cohort A1	3	Active therapy	2	24	Progressive Disease	NA
CRF023140	11	50633	Cohort A1	3	Pre-therapy	0	NA	Evaluable Disease Present	NA	1
CRF026159	11	50633	Cohort A1	3	Active therapy	2	27	Stable Disease	0
CRF028854	11	50633	Cohort A1	3	Active therapy	4	27	Stable Disease	0
CRF032176	11	50633	Cohort A1	3	Active therapy	6	28	Stable Disease	0
CRF041706	11	50633	Cohort A1	3	Active therapy	10	27	Stable Disease	0
CRF053345	11	50633	Cohort A1	3	Active therapy	14	27	Stable Disease	0
CRF068074	11	50633	Cohort A1	3	Active therapy	19	27	Stable Disease	0
ORD-0705566-01	11	50633	Cohort A1	3	End of Therapy	23	29	Stable Disease	0
CRF031291	15	50394	Cohort A1	4	Pre-therapy	0	NA	Evaluable Disease Present	0.501
CRF035275	15	50394	Cohort A1	4	Active therapy	2	25	Minor Response	0.0144
CRF044831	15	50394	Cohort A1	4	Active therapy	6	22	Progressive Disease	0.0052
CRF037274	17	50620	Cohort A1	4	Active therapy	2	29	Minor Response	0
CRF047982	17	50620	Cohort A1	4	Active therapy	6	29	Minor Response	0
CRF061881	17	50620	Cohort A1	4	Active therapy	10	29	Minor Response	0.0023
ORD-0736161-01	17	50620	Cohort A1	4	End of Therapy	17	45	Progressive Disease	0.7338
CRF031519	16	50632	Cohort A1	4	Pre-therapy	0	NA	Evaluable Disease Present	0.2496
CRF033825	16	50632	Cohort A1	4	End of Therapy	1	34	Progressive Disease	0.2366
CRF044284	21	50659	Cohort A1	4	Active therapy	2	26	Stable Disease	0
CRF050734	21	50659	Cohort A1	4	Active therapy	4	24	Stable Disease	0.0047
CRF058222	21	50659	Cohort A1	4	Active therapy	6	24	Stable Disease	0
ORD-0788479-01	21	50659	Cohort A1	4	Active therapy	18	25	Stable Disease	0
ORD-1038062-01	21	50659	Cohort A1	4	End of Therapy	30	29	Stable Disease	0
ORD-1034343-01	21	50659	Cohort A1	4	Active therapy	30	24	Stable Disease	0
CRF061101	26	50669	Cohort A1	4	Pre-therapy	0	NA	Evaluable Disease Present	0.214	11
CRF066953	26	50669	Cohort A1	4	Active therapy	2	27	Progressive Disease	0.2161
CRF065983	28	50676	Cohort A1	4	Pre-therapy	0	NA	Evaluable Disease Present	0.496
ORD-0648214-01	28	50676	Cohort A1	4	End of Therapy	2	24	Progressive Disease	0.7505
CRF059941	25	50677	Cohort A1	4	Pre-therapy	0	NA	Evaluable Disease Present	0.0706	2
CRF065405	25	50677	Cohort A1	4	Active therapy	2	22	Stable Disease	0.1547
ORD-0648185-01	25	50677	Cohort A1	4	Active therapy	4	22	Progressive Disease	NA
CRF062094	27	50686	Cohort A1	4	Pre-therapy	0	NA	Evaluable Disease Present	0.3802
CRF064649	27	50686	Cohort A1	4	End of Therapy	1	24	Progressive Disease	0.6159
ORD-0695053-01	31	50470	Cohort A1	5	Pre-therapy	0	NA	Evaluable Disease Present	0.0295	3
ORD-0764934-01	31	50470	Cohort A1	5	Active therapy	4	28	Complete Response	0
ORD-0798097-01	31	50470	Cohort A1	5	Active therapy	6	27	Complete Response	0
ORD-0877763-01	31	50470	Cohort A1	5	Active therapy	10	27	Complete Response	0
ORD-0965554-01	31	50470	Cohort A1	5	Active therapy	14	27	Complete Response	0.0044
ORD-0988884-01	31	50470	Cohort A1	5	End of Therapy	15	33	Progressive Disease	0.01
ORD-0717855-01	32	50700	Cohort A1	5	Pre-therapy	0	NA	Evaluable Disease Present	0.7371	2
ORD-0749462-01	32	50700	Cohort A1	5	Active therapy	2	27	Progressive Disease	0.7419
ORD-0673946-01	30	50704	Cohort A1	5	Pre-therapy	0	NA	Evaluable Disease Present	0.0303	5
ORD-0710297-01	30	50704	Cohort A1	5	Active therapy	2	25	Progressive Disease	0
ORD-0746415-01	30	50704	Cohort A1	5	Active therapy	4	29	Progressive Disease	0
ORD-0938308-01	30	50704	Cohort A1	5	Active therapy	14	27	Progressive Disease	0.0584
ORD-0913442-01	36	50734	Cohort A1	5	Pre-therapy	0	NA	Evaluable Disease Present	0.001
ORD-0957893-01	36	50734	Cohort A1	5	Active therapy	2	25	Stable Disease	0
ORD-0978375-01	38	50740	Cohort A1	5	Pre-therapy	0	NA	Evaluable Disease Present	0.0018	3
ORD-1017189-01	38	50740	Cohort A1	5	Active therapy	2	28	Minor Response	0
ORD-1065126-01	38	50740	Cohort A1	5	Active therapy	4	29	Minor Response	0
ORD-1238839-01	38	50740	Cohort A1	5	Active therapy	6	29	Partial Response	0.0032
ORD-1200592-01	38	50740	Cohort A1	5	Active therapy	10	29	Partial Response	0
ORD-1281366-01	38	50740	Cohort A1	5	Active therapy	14	28	Progressive Disease	0.0017
ORD-1066382-01	40	50746	Cohort A1	5	Active therapy	2	22	Minor Response	0.4397	10
ORD-1238840-01	40	50746	Cohort A1	5	Active therapy	4	22	Progressive Disease	0.5232
CRF016093	7	50239	Cohort A2	3A	Pre-therapy	0	NA	Evaluable Disease Present	NA	8
CRF020772	7	50239	Cohort A2	3A	Active therapy	2	28	Progressive Disease	NA
CRF027017	14	50582	Cohort A2	3A	Pre-therapy	0	NA	Evaluable Disease Present	0.2552	6
CRF029973	14	50582	Cohort A2	3A	Active therapy	2	25	Minor Response	0.0016
CRF033777	14	50582	Cohort A2	3A	Active therapy	4	30	Minor Response	0
CRF050841	14	50582	Cohort A2	3A	Follow-up	5	NA	Progressive Disease	0.4709
CRF016336	8	50601	Cohort A2	3A	Pre-therapy	0	NA	Evaluable Disease Present	NA	27
CRF020441	8	50601	Cohort A2	3A	Active therapy	2	24	Minor Response	NA
CRF024042	8	50601	Cohort A2	3A	Active therapy	4	20	Minor Response	NA
CRF027214	8	50601	Cohort A2	3A	Active therapy	6	22	Minor Response	0.0015
CRF034321	8	50601	Cohort A2	3A	Active therapy	10	24	Progressive Disease	0
CRF015079	4	50611	Cohort A2	3A	Pre-therapy	0	NA	Evaluable Disease Present	NA	14
CRF018450	4	50611	Cohort A2	3A	Active therapy	2	24	Minor Response	NA
CRF022683	4	50611	Cohort A2	3A	Active therapy	4	26	Minor Response	0
ORD-0765960-01	4	50611	Cohort A2	3A	Active therapy	30	22	Partial Response	0.0046
ORD-0836576-01	4	50611	Cohort A2	3A	Active therapy	34	22	Partial Response	0.0053
ORD-1006938-01	4	50611	Cohort A2	3A	Active therapy	42	22	Partial Response	0.0049
ORD-1238834-01	4	50611	Cohort A2	3A	Active therapy	46	22	Partial Response	0.0232
CRF026148	13	50638	Cohort A2	3A	Pre-therapy	0	NA	Evaluable Disease Present	0.6305	21
CRF036365	13	50638	Cohort A2	3A	Active therapy	6	24	Stable Disease	0.167
CRF047158	13	50638	Cohort A2	3A	Active therapy	10	24	Stable Disease	0.748
CRF059221	13	50638	Cohort A2	3A	End of Therapy	12	52	Progressive Disease	0.7505
ORD-0731046-01	33	50238	Cohort A2	4A	Pre-therapy	0	NA	Evaluable Disease Present	0.0016
ORD-0768673-01	33	50238	Cohort A2	4A	Active therapy	2	28	Stable Disease	0
ORD-0802432-01	33	50238	Cohort A2	4A	Active therapy	4	27	Complete Response	0
ORD-0839410-01	33	50238	Cohort A2	4A	Active therapy	6	26	Complete Response	0
ORD-0926239-01	33	50238	Cohort A2	4A	Active therapy	10	26	Complete Response	0.0016
CRF036435	19	50655	Cohort A2	4A	Pre-therapy	0	NA	Evaluable Disease Present	0.0176	3
CRF046178	19	50655	Cohort A2	4A	Active therapy	4	28	Partial Response	0
CRF053338	19	50655	Cohort A2	4A	Active therapy	6	27	Partial Response	0
CRF066170	19	50655	Cohort A2	4A	Active therapy	10	27	Partial Response	0
ORD-0688391-01	19	50655	Cohort A2	4A	Active therapy	14	20	Partial Response	0
ORD-0753318-01	19	50655	Cohort A2	4A	Active therapy	18	27	Partial Response	0
ORD-0834305-01	19	50655	Cohort A2	4A	Active therapy	22	27	Partial Response	0
ORD-0920657-01	19	50655	Cohort A2	4A	Active therapy	26	27	Partial Response	0
ORD-0944115-01	19	50655	Cohort A2	4A	End of Therapy	27	27	Progressive Disease	0
CRF049447	24	50671	Cohort A2	4A	Pre-therapy	0	NA	Evaluable Disease Present	0.0057	9
CRF057602	24	50671	Cohort A2	4A	Active therapy	2	29	Stable Disease	0.0037
CRF063291	24	50671	Cohort A2	4A	End of Therapy	4	29	Progressive Disease	0.1925
ORD-1243324-01	39	50745	Cohort A2	4A	Active therapy	2	22	Stable Disease	0
ORD-1238836-01	39	50745	Cohort A2	4A	Active therapy	4	22	Stable Disease	0
ORD-1152034-01	39	50745	Cohort A2	4A	Active therapy	6	20	Stable Disease	0.0018
ORD-1036244-01	41	50749	Cohort A2	4A	Pre-therapy	0	NA	Evaluable Disease Present	0.0355	19
ORD-1084080-01	41	50749	Cohort A2	4A	Active therapy	2	29	Partial Response	NA
ORD-1238842-01	41	50749	Cohort A2	4A	Active therapy	4	27	Partial Response	0
ORD-1263581-01	41	50749	Cohort A2	4A	Active therapy	10	21	Complete Response	0
ORD-1084056-01	44	50752	Cohort A2	4A	Pre-therapy	0	NA	Evaluable Disease Present	NA	3
ORD-1177047-01	44	50752	Cohort A2	4A	Active therapy	4	27	Complete Response	0
ORD-0753079-01	34	50714	Cohort B2	4B	Pre-therapy	0	NA	Evaluable Disease Present	0.0642
ORD-0835214-01	34	50714	Cohort B2	4B	Active therapy	4	23	Partial Response	0
ORD-0879612-01	34	50714	Cohort B2	4B	End of Therapy	6	15	Progressive Disease	0
ORD-0854133-01	35	50725	Cohort B2	4B	Active therapy	2	29	Complete Response	0.0156
ORD-0907095-01	35	50725	Cohort B2	4B	Active therapy	4	28	Complete Response	0.0189
ORD-0926282-01	37	50735	Cohort B2	4B	Pre-therapy	0	NA	Evaluable Disease Present	0.7432	1
ORD-0965828-01	37	50735	Cohort B2	4B	End of Therapy	1	51	Progressive Disease	0.7479
ORD-1080232-01	43	50753	Cohort B2	5B	Pre-therapy	0	NA	Evaluable Disease Present	0.0518	12
ORD-1220758-01	43	50753	Cohort B2	5B	End of Therapy	5	42	Progressive Disease	0.4947
ORD-1238833-01	45	50755	Cohort B2	5B	Pre-therapy	0	NA	Evaluable Disease Present	0.0029	3
ORD-1142891-01	45	50755	Cohort B2	5B	Active therapy	2	27	Minor Response	0
ORD-1188000-01	45	50755	Cohort B2	5B	Active therapy	4	24	Minor Response	0
ORD-1231446-01	45	50755	Cohort B2	5B	Active therapy	6	23	Minor Response	0
ORD-1205515-01	49	50767	Cohort B2	5B	Pre-therapy	0	NA	Evaluable Disease Present	0.0325	3
ORD-1248667-01	49	50767	Cohort B2	5B	Active therapy	2	22	Minor Response	0.0049
ORD-1286236-01	49	50767	Cohort B2	5B	Active therapy	4	21	Minor Response	0.0023
ORD-1256662-01	50	50770	Cohort B2	5B	Pre-therapy	0	NA	Evaluable Disease Present	0	22
ORD-1291531-01	50	50770	Cohort B2	5B	Active therapy	2	22	Minor Response	0.0026
ORD-1329096-01	50	50770	Cohort B2	5B	Active therapy	4	22	Minor Response	0
ORD-1240308-01	51	50773	Cohort B2	5B	Pre-therapy	0	NA	Evaluable Disease Present	0.3954	1
ORD-1273581-01	51	50773	Cohort B2	5B	Active therapy	2	22	Progressive Disease	0.0055
ORD-1277453-01	51	50773	Cohort B2	5B	End of Therapy	2	28	Progressive Disease	0.0077

## Sheet: Figure 5a
[lorlatinib]		Kelly parental (ALK F1174L)
		exp #1	exp #2	exp #3	exp #4	exp #5	exp #6	exp #7	exp #8	exp #9
10000		22.7625	21.4518	20.7659	21.8874	21.5523	22.7339	21.6052	19.6301	22.5752
3333		34.9303	33.5759	33.8381	36.4894	37.1419	34.285	34.091	34.2674	34.4085
1000		39.4086	41.0688	42.6417	42.0445	39.9636	42.6089	41.0746	44.196	44.8486
333		43.0567	43.4718	42.1611	46.4357	45.4834	44.9015	42.3091	45.8714	43.1908
100		50.8555	52.1225	54.0231	52.8373	49.3103	55.1828	50.7387	49.7335	52.9432
33		67.8729	65.5355	63.9189	66.9103	69.0089	63.9828	65.3937	64.265	60.8614
10		92.842	92.1648	91.859	85.3216	84.2105	85.6214	87.5965	85.1452	89.9773
3		94.961	97.08	106.168	97.8779	103.027	98.3364	96.8903	98.6891	103.68
1		101.274	104.114	105.884	103.345	103.468	104.632	100.082	116.007	103.856
0.1		98.2597	97.7135	104.027	104.244	103.909	102.146	98.0013	102.269	99.7296
[lorlatinib]		Kelly parental (ALK F1174L/L1196M)
		exp #1	exp #2	exp #3	exp #4	exp #5	exp #6	exp #7	exp #8	exp #9
10000		28.8187	30.3666	31.9672	39.7607	38.5379	40.533	37.9801	40.2755	38.495
3333		43.7574	44.4594	43.6521	59.1111	61.5352	62.5864	64.9248	61.2778	57.5665
1000		57.236	57.5168	60.7109	65.8901	69.7516	74.7072	69.4727	64.9677	66.0403
333		74.4001	76.0147	77.9452	92.0839	92.9635	91.8694	89.9387	86.5491	95.3233
100		106.377	109.255	112.624	89.574	97.0395	105.599	91.6978	99.335	99.4851
33		119.329	123.681	126.279	108.71	103.025	97.9405	110.405	95.3233	98.4554
10		116.872	115.011	115.678	84.7471	97.0181	104.612	84.7256	93.2853	87.1927
3		103.463	108.693	105.604	98.1551	107.037	90.0459	102.21	98.3696	96.2458
1		106.482	104.622	103.533	80.1777	89.6598	95.6451	82.9022	83.3741	86.4204
0.1		99.1459	101.568	99.2863	105.771	92.5344	101.695	101.974	96.825	113.215
[lorlatinib]		Kelly parental (ALK F1174L/G1202R)
		exp #1	exp #2	exp #3	exp #4	exp #5	exp #6	exp #7	exp #8	exp #9
10000		31.3977	30.2285	31.3977	29.2263	27.3914	29.4061	29.622	29.604	28.3088
3333		39.0507	44.0464	41.4422	37.627	37.8968	38.2206	39.9835	41.7824	40.3793
1000		56.2699	53.5595	57.2265	53.3132	52.7555	55.6517	53.9608	55.6697	52.09
333		63.604	67.0585	67.7228	64.3943	65.0239	66.1931	65.9593	70.1147	67.3444
100		90.6818	89.7517	84.6497	87.8696	81.2317	90.4959	87.5998	90.6578	86.3046
33		90.7615	96.8733	98.4411	85.5131	94.8132	92.3488	92.4207	94.6873	95.8566
10		100.779	101.019	104.021	101.811	102.027	99.6162	100.39	98.9507	91.5033
3		100.062	105.217	109.07	97.8713	104.059	103.43	96.6841	100.228	103.412
1		103.091	103.649	98.7334	106.29	109.852	108.035	104.635	107.693	109.762
0.1		92.9936	101.098	105.908	96.6841	102.009	101.307	100.426	104.365	104.437

## Sheet: Figure 5b
[lorlatinib]		CHLA-20 parental (ALK R1275Q)
		exp #1	exp #2	exp #3	exp #4	exp #5	exp #6	exp #7	exp #8	exp #9
10000		26.281	27.5187	29.1477	26.6707	25.7836	28.2464	30.4876	33.6135	32.52
3333		39.4589	34.6628	38.5761	33.9269	35.3569	33.4105	38.9884	40.9279	37.606
1000		38.6034	46.8214	47.2491	36.3367	41.4875	36.4956	45.7766	48.3454	45.6116
333		46.6485	45.5655	48.2684	41.3551	41.9377	42.2026	50.7182	50.9761	48.3867
100		52.482	47.8134	55.6582	43.6061	51.1271	54.8346	52.3998	54.9892	52.7299
33		58.4612	61.3279	55.9403	59.2306	50.7563	62.0245	58.9714	58.3421	54.3187
10		65.1412	69.3275	79.8297	73.6105	78.6553	87.6858	70.9591	77.6752	69.6489
3		83.7431	91.7881	79.8661	88.3611	79.953	85.7261	82.1938	86.8052	82.9469
1		94.4273	93.3352	108.988	97.3783	104.754	127.224	93.903	99.185	93.3149
0.1		89.6676	107.714	102.618	94.8227	98.0271	107.15	100.371	97.2042	102.424
[lorlatinib]		CHLA-20 parental (ALK R1275Q/L1196M)
		exp #1	exp #2	exp #3	exp #4	exp #5	exp #6	exp #7	exp #8	exp #9
10000		44.9777	45.3193	47.0858	46.7652	41.8941	45.1181	46.7652	41.8941	45.1181
3333		48.8995	55.9421	52.727	64.884	62.8145	61.4207	64.884	62.8145	61.4207
1000		52.3266	57.4967	58.6273	67.6293	63.3072	66.2637	67.6293	63.3072	66.2637
333		68.838	61.7835	68.944	65.9399	72.1766	67.8827	65.9399	72.1766	67.8827
100		89.8246	84.0068	91.1555	86.452	88.8312	90.9711	86.452	88.8312	90.9711
33		93.7346	94.241	89.86	100.516	93.3363	92.9421	100.516	93.3363	92.9421
10		87.3632	99.8351	100.271	102.163	100.474	98.8831	102.163	100.474	98.8831
3		95.772	91.3321	95.9605	104.374	100.347	97.236	104.374	100.347	97.236
1		94.7239	95.0654	107.172	99.3055	100.446	97.602	99.3055	100.446	97.602
0.1		104.628	97.2324	98.1392	103.979	100.798	95.2228	103.979	100.798	95.2228
[lorlatinib]		CHLA-20 parental (ALK R1275Q/G1202R)
		exp #1	exp #2	exp #3	exp #4	exp #5	exp #6	exp #7	exp #8	exp #9
10000		38.3229	36.3845	36.3184	24.0744	26.2612	27.8733	36.0372	40.4237	37.3696
3333		50.1958	42.7284	42.1116	30.7465	35.2158	33.3004	48.2128	51.2464	49.1864
1000		55.3282	55.8348	57.4648	44.6014	40.8344	41.6644	56.1351	54.1469	54.7413
333		64.3595	59.7777	64.5577	59.1587	60.5474	59.3662	64.0472	64.5289	63.2785
100		105.221	90.7705	101.234	97.2279	103.549	104.634	84.0016	84.7805	85.7644
33		104.185	94.5372	95.8368	98.7284	103.246	102.304	104.304	104.304	98.5652
10		107.82	98.6783	109.89	116.302	100.883	115.137	104.714	103.895	98.5344
3		99.207	94.5592	104.251	99.734	115.903	105.209	98.5037	107.072	97.3353
1		110.133	111.41	114.406	104.171	109.71	123.086	105.022	102.562	97.612
0.1		91.7837	102.335	105.881	102.527	98.9518	98.5209	103.997	101.496	94.5066

## Sheet: Figure 5c,d
[lorlatinib] (nM)		F1174L					R1275Q				[crizotinib] (nM)		F1174L					R1275Q
		exp #1	exp #2	exp #3	exp #4		exp #1	exp #2	exp #3				exp #1	exp #2	exp #3	exp #4		exp #1	exp #2	exp #3
10000		9.19098	0	11.2175	14.6739		17.3437	5.99482	23.8509		10000		0	0	0	0		0	0	0
3333.33		9.19098	8.452	32.6784	0		0	14.948	12.8416		3333.33		9.97545	6.7408	7.28535	13.1156		6.59176	10.9632	9.19975
1111.11		4.05513	7.07879	27.8017	8.69565		8.16173	15.8604	1.37552		1111.11		11.5299	10.8606		10.3832		4.15615	6.98968	26.7981
370.37		0	7.07879	15.1207	4.34783		4.76115	0	17.8869		370.37		9.31245	13.4826	15.892	24.5917		14.3287	2.60467	33.1983
123.457		4.05513	6.16323	0	7.6087		5.10142	7.13329	12.8416		123.457		11.7494	30.7105	33.7745	34.4284		22.1669	34.6662	30.7971
41.1523		4.86572	2.96013	8.7805	5.43478		11.9026	10.2445	0		41.1523		34.5826	50.9332	51.6534	44.2525		44.8087	36.721	54.3973
13.7174		8.37847	17.1485	35.1187	10.0543		19.3832	18.3634	29.353		13.7174		37.2435	78.649	84.7572	78.1407		71.3657	54.944	78.0021
4.57247		4.59549	34.0787	41.4589	31.5217		31.2847	30.7345	26.602		4.57247		65.6405	92.1392	82.7846	87.9711		86.3315	72.2169	87.5979
1.52416		23.5104	70.6962	51.2136	44.028		53.7299	75.5456	85.3105		1.52416		83.3354	85.3941	100	92.902		96.7566	92.0895	85.991
0.508053		83.7935	89.0173	92.1738	94.003		78.8907	81.2174	90.8126		0.508053		86.9192	100	76.1495	93.4359		96.7566	97.1542	90.3816
0.169351		79.993	94.05	100	100		91.1495	84.752	100		0.169351		100	89.8823	84.7572	97.8015		97.5289	100	100
0		100	100	93.1645	90.7546		100	100	86.686		0		94.6691	89.8823	91.3923	100		100	84.2755	91.581
[lorlatinib] (nM)		F1174L/L1196M					R1275Q/L1196M
		exp #1	exp #2	exp #3			exp #1	exp #2	exp #3
10000		0	1.36039	16.1376			2.43942	0	4.65707
3333.33		0.548605	0	2.59421			0	10.4161	0
1111.11		3.97829	0.680743	2.3056			1.39417		4.9027
370.37		4.52717	7.48268	0			8.36164	1.04161	10.5388
123.457		9.19045	17.6839	10.0861			10.4525		13.4799
41.1523		16.1873	25.1732	30.5386			13.938	16.6678	24.0242
13.7174		35.2707	42.8571	62.2365			21.9505	27.0839	47.0566
4.57247		57.4755	70.7467	83.8576			39.3682	45.3103	75.492
1.52416		84.5038	72.7813	91.3418			65.1457	70.8392	90.1924
0.508053		88.0798	94.5563	78.3789			80.1291	69.2525	99.0126
0.169351		97.117		100			86.7527	93.7588	96.5607
0		100	100	98.5488			100	100	100
[lorlatinib] (nM)		F1174L/G1202R					R1275Q/G1202R
		exp #1	exp #2	exp #3			exp #1	exp #2	exp #3
10000		1.80663	0	0			15.7436	5.52289	26.3975
3333.33		14.6041	8.58405	3.00372			0.291261	0	7.86205
1111.11		0	8.79889	7.2097			0	24.3013	0
370.37		7.07569	12.6616	3.60388			5.53961	13.8076	25.2751
123.457		24.3878	26.5892	17.4173			15.7436	67.9338	32.576
41.1523		32.8208	51.0322	34.534			39.3584	32.5897	53.9229
13.7174		60.6752	74.8954	45.0441			54.5152	67.3862	55.0452
4.57247		86.4196	90.7818	58.2817			78.721	100	84.799
1.52416		83.7181	83.9426	83.8006			85.7197	87.8486	92.0998
0.508053		100	96.1343	87.3625			100	88.8987	100
0.169351		91.8225	100	87.0698			73.4755	99.3999	92.0998
0		99.1969	98.0672	100			95.0373	82.298	90.4108

## Sheet: Figure 5e
[ATP] (mM)		F1174L rate (min-1)				F1174L/G1202R rate (min-1)				F1174L/L1196M rate (min-1)
		exp #1	exp #2	exp #3		exp #1	exp #2	exp #3		exp #1	exp #2	exp #3
1		0.2338	0.3102	0.1643		0.1027	0.1039	0.1625		0.3543	0.6742	0.4241
0.5		0.2314	0.3117	0.2185		0.1194	0.1197	0.144			0.6124	0.4736
0.25		0.2029	0.2925	0.1705		0.1268	0.1243	0.1809			0.6062	0.3959
0.125		0.1788	0.2939	0.1539		0.09588	0.1225	0.1292			0.5753	0.334
0.0625		0.1565	0.2009	0.1563		0.09032	0.09836	0.0997			0.3526	0.2934
0.03125		0.1311	0.1462	0.1034		0.06248	0.08073	0.03877			0.3464	0.2386
0.015625		0.08599	0.127	0.07508		0.03773	0.03897	0.02954			0.05567	0.1325
0.0078125		0.04887	0.06647	0.03631		0.0167	0.02598	0.01846		0.0586	0.03093	0.1202
0.00390625		0.02598	0.06647	0.05416		0.01361	0.01949	0.01477		0.03666	0.1113	0.05125
0.00195313		0.03031	0	-0.003077		0	0.005567	-0.01846		0.01963	0.04948	0.05302
0		0.003093	0.0192	0.006154		0	0	0.009232		0.01068	0	0.007069
[ATP] (mM)		R1275Q rate (min-1)				R1275Q/G1202R rate (min-1)				R1275Q/L1196M rate (min-1)
		exp #1	exp #2	exp #3		exp #1	exp #2	exp #3		exp #1	exp #2	exp #3
1		0.1367	0.1957	0.2975		0.07369	0.1536	0.09867		0.4608	0.7246	0.2105
0.5		0.1182	0.2006	0.2783		0.07947	0.132	0.1053		0.4727	0.8461	0.2363
0.25		0.1027	0.1508	0.2717		0.08765	0.1371	0.1296		0.4032	0.7268	0.1551
0.125		0.09341	0.1551	0.1767		0.06676	0.1113	0.1222		0.3323	0.5898	0.1532
0.0625		0.0732	0.07878	0.08615		0.05522	0.06392	0.1097		0.1994	0.4153	0.08493
0.03125		0.04561	0.08247	0.109		0.0168	0.03814	0.06112		0.1654	0.2607	0.05724
0.015625		0.02079	0.048	0.05965		0.01533	0.03917	0.04934		0.05908	0.1502	0
0.0078125		0.0205	0.001846	0.0486		0	0.01546	0		0	0.08174	0
0.00390625		0.008372	0.003693	0.003682		0	0.02887	0		0.04874	0.01767	0
0.00195313		0	0.02523	0		0.01323	0.005155	0.0162		0.01034	0.008836	0
0		0.006062		0		0.0009448	0	0		0	0.008836	0.007385

## Sheet: Figure 5f
	Relative number of foci (normalized by colony number and to 100% for F1174L)
	exp #1	exp #2	exp #3
Empty vector	0	0	0
wild type ALK	0	0	3.62
F1174L ALK	100	100	100
R1275Q ALK	0	44.8	12.4
delD1276-R1279InsE ALK	125.4	446.5	146.3

## Sheet: Figure 6b
variants	docking_scores
WT	-10.848
WT	-11.208
WT	-10.834
WT	-8.176
WT	-8.6
F1174L	-9.632
F1174L	-9.456
F1174L	-9.521
F1174L/G1202R	-12.033
F1174L/G1202R	-10.989
F1174L/G1202R	-8.119
F1174L/G1202R	-7.836
F1174L/G1202R	-7.336
F1174L/L1196M	-10.213
F1174L/L1196M	-8.484
F1174L/L1196M	-6.414
R1275Q	-11.477
R1275Q	-10.9
R1275Q	-11.22
R1275Q	-10.566
R1275Q/G1202R	-10.374
R1275Q/G1202R	-8.682
R1275Q/L1196M	-9.885

## Sheet: Figure 6f
ALK variants	Frequency of Accesible Binding Pocket for Lorlatinib
wild type	93
F1174L	98.3333
F1174L/G1202R	12.6667
F1174L/L1196M	77
R1275Q	85
R1275Q/G1202R	79.3333
R1275Q/L1196M	77.3333
G1202R	17

[truncated: 12 more sheets: Figure 6g, Figure 6h, Suppl. Fig. 5, Suppl. Fig. 6a,b, Suppl. Fig. 6c,d, Suppl. Fig. 7d, Suppl. Fig. 7e, Suppl. Fig. 8a, Suppl. Fig. 8b, Suppl. Fig. 8c,d, Suppl. Fig. 9e (line graph), Suppl. Fig. 9e (bar graph)]
